# Supplementary material for: RHOA lactylation at oncogenic hotspots promotes oncogenic activity and protein stabilization
Source: Mol Cancer. 2025 Nov 25;24:311. doi: 10.1186/s12943-025-02511-7 (PMC12750741; doi:10.1186/s12943-025-02511-7)
Supplement: Supplementary file 1 — Supplementary Material 1: Supplementary Fig. 1. a-c, Kaplan-Meier survival analysis for OS (a), RFS (b) and DMFS (c) of patients in an aggregate breast cancer dataset according to RHOA expression status. The p value was determined using the log-rank test. d, e, SUM159 cells were transfected with Flag-RHOA plasmid and cultured in different concentrations of glucose (d) or sodium lactate (e) for 24 hours, followed by immunoprecipitation. The Kla levels of precipitated protein were analyzed by Western blot. f, g, MDA-MB231 (f) and SUM159 cells (g) were cultured in different concentrations of sodium lactate for 24 hours, followed by immunoprecipitation. The Kla levels of precipitated RHOA were analyzed by Western blot. h, Amino acid sequence logo of conserved G4 and G5 motifs in the RAS superfamily. i, j, WT-RHOA, K118R or K162R mutants were expressed in SUM159 cells, and lactylation of K118 (i) and K162 (j) was determined following immunoprecipitation. k, Kla was selectively incorporated into RHOA-K118 or K162TAG-EGFP in HEK293T cells using the Mb-Pyl Kla-RS/Pyl-tRNA pair; green fluorescence (bottom) and bright field (top) images were obtained to confirm the expression of EGFP in the absence or presence of 2 mM Kla. l, Following Kla was selectively incorporated into Flag-RHOA-K118 or K162TAG in HEK293T cells, expression of lactylated RHOA was analyzed by Western blotting. Supplementary Fig. 2. a, b, ROCK2-RBD-HA was co-expressed with WT (WT), lactylated (a), or different mutant RHOA (b) in HEK293T cells, and the immunoprecipitated ROCK2-RBD-HA was examined by Western blotting. c, Purified GST and GST-RBD were detected by Coomassie blue staining. d, WT-RHOA or different mutants were expressed in HEK293T cells, and their activities were determined by GST-RBD pull-down assay. e, Expression of p-MLC2 and MLC2 in HEK293T with WT-RHOA or lactylated RHOA was examined by Western blotting. f, Stable knockdown of RHOA expression was established in MDA-MB231 and SUM159 cells. RHO [file 12943_2025_2511_MOESM1_ESM.zip]

Archive with 3 entries (2 files):
- supplementary materials/
- supplementary materials/supplementary figures.doc
- supplementary materials/the full uncropped Gels and blots images_RHOA_LA.pdf
